# Supplementary material for: Molecular phenotyping of the surfaceome of migratory chondroprogenitors and mesenchymal stem cells using biotinylation, glycocapture and quantitative LC-MS/MS proteomic analysis
Source: Sci Rep. 2019 Jun 21;9:9018. doi: 10.1038/s41598-019-44957-y (PMC6588563; doi:10.1038/s41598-019-44957-y)
Supplement: Supplementary file 2 — Significantly differentially expressed proteins [file 41598_2019_44957_MOESM2_ESM.xlsx]

## Sheet: proteins_foldchangeover1point5
Protein Group	Protein ID	Accession	Significance	Coverage (%)	#Peptides	#Unique	PTM	MSC1 Area	MSC2 Area	MSC3 Area	CPC1 Area	CPC2 Area	CPC4 Area	MSC1 Area (top-3 peptides)	MSC2 Area (top-3 peptides)	MSC3 Area (top-3 peptides)	CPC1 Area (top-3 peptides)	CPC2 Area (top-3 peptides)	CPC4 Area (top-3 peptides)	Sample Profile (Ratio)	Group 1 Area	Group 2 Area	Group 1 Area (top-3 peptides)	Group 2 Area (top-3 peptides)	Group Profile (Ratio)	Avg, Mass	Description
99	27	Q13308|PTK7_HUMAN	200	19	13	13	Carbamidomethylation	2480000	2910000	2090000	666000	712000	401000	809000	1020000	882000	219000	240000	207000	1,00:1,26:1,09:0,27:0,30:0,26	2850000	723000	1220000	280000	1,00:0,23	118392	Inactive tyrosine-protein kinase 7 OS=Homo sapiens OX=9606 GN=PTK7 PE=1 SV=2
112	41	P17813|EGLN_HUMAN	200	26	9	9	Carbamidomethylation; Oxidation (M)	3540000	3860000	4770000	915000	1000000	655000	3520000	3840000	1940000	912000	997000	192000	1,00:1,09:0,55:0,26:0,28:0,05	5820000	1140000	3100000	700000	1,00:0,23	70578	Endoglin OS=Homo sapiens OX=9606 GN=ENG PE=1 SV=2
124	42	P27487|DPP4_HUMAN	200	16	10	10	Carbamidomethylation; Oxidation (M)	2260000	2720000	1010000	245000	178000	453000	1520000	1780000	424000	196000	144000	197000	1,00:1,17:0,28:0,13:0,10:0,13	2110000	421000	1240000	179000	1,00:0,14	88279	Dipeptidyl peptidase 4 OS=Homo sapiens OX=9606 GN=DPP4 PE=1 SV=2
156	84	P42892|ECE1_HUMAN	200	16	7	7	Oxidation (M)	802000	828000	1440000	310000	353000	234000	505000	570000	861000	199000	203000	206000	1,00:1,13:1,70:0,39:0,40:0,41	1290000	386000	645000	227000	1,00:0,35	87164	Endothelin-converting enzyme 1 OS=Homo sapiens OX=9606 GN=ECE1 PE=1 SV=2
236	304	Q96QD8|S38A2_HUMAN	200	7	2	2		593000	716000	256000	118000	124000	58600	593000	716000	256000	118000	124000	58600	1,00:1,21:0,43:0,20:0,21:0,10	613000	120000	613000	120000	1,00:0,20	56026	Sodium-coupled neutral amino acid transporter 2 OS=Homo sapiens OX=9606 GN=SLC38A2 PE=1 SV=2
18	15	P06756|ITAV_HUMAN	156.54	48	38	38	Carbamidomethylation; Oxidation (M); Deamidation (NQ)	6810000	7700000	10400000	4510000	4600000	3790000	1260000	1460000	3120000	830000	896000	149000	1,00:1,15:2,47:0,66:0,71:0,12	10200000	5370000	1940000	798000	1,00:0,41	116038	Integrin alpha-V OS=Homo sapiens OX=9606 GN=ITGAV PE=1 SV=2
129	192	P54709|AT1B3_HUMAN	130.95	30	8	8	Oxidation (M); Deamidation (NQ)	2960000	3160000	1650000	1190000	1240000	453000	2110000	2180000	1130000	800000	804000	321000	1,00:1,04:0,54:0,38:0,38:0,15	2660000	1040000	1810000	642000	1,00:0,36	31513	Sodium/potassium-transporting ATPase subunit beta-3 OS=Homo sapiens OX=9606 GN=ATP1B3 PE=1 SV=1
12	12	P08195|4F2_HUMAN	127.26	46	30	30	Carbamidomethylation; Oxidation (M); Deamidation (NQ)	29600000	31800000	23700000	7410000	8070000	9050000	7990000	8710000	6290000	2620000	3060000	2600000	1,00:1,09:0,79:0,33:0,38:0,33	29400000	9020000	7700000	2770000	1,00:0,36	67994	4F2 cell-surface antigen heavy chain OS=Homo sapiens OX=9606 GN=SLC3A2 PE=1 SV=3
108	32	P13591|NCAM1_HUMAN	125.31	9	5	5	Carbamidomethylation	683000	816000	509000	171000	166000	213000	653000	797000	433000	159000	161000	160000	1,00:1,22:0,66:0,24:0,25:0,24	807000	199000	760000	172000	1,00:0,23	94574	Neural cell adhesion molecule 1 OS=Homo sapiens OX=9606 GN=NCAM1 PE=1 SV=3
160	144	Q8IWA5|CTL2_HUMAN	122.37	11	6	6	Oxidation (M)	1270000	1410000	1380000	172000	145000	163000	931000	1110000	893000	133000	125000	94000	1,00:1,20:0,96:0,14:0,13:0,10	1440000	197000	980000	135000	1,00:0,14	80124	Choline transporter-like protein 2 OS=Homo sapiens OX=9606 GN=SLC44A2 PE=1 SV=3
20	28	Q13740|CD166_HUMAN	80.61	46	29	29	Carbamidomethylation; Oxidation (M); Deamidation (NQ)	14200000	14600000	19000000	7690000	7620000	6070000	5470000	5680000	4990000	2690000	2900000	1670000	1,00:1,04:0,91:0,49:0,53:0,31	18900000	8120000	5580000	2480000	1,00:0,44	65102	CD166 antigen OS=Homo sapiens OX=9606 GN=ALCAM PE=1 SV=2
255	147	P05106|ITB3_HUMAN	73.81	7	5	4	Oxidation (M)	433000	492000	179000	80300	57700	34600	344000	382000	179000	60000	32700	20100	1,00:1,11:0,52:0,17:0,10:0,06	401000	67100	302000	47100	1,00:0,16	87058	Integrin beta-3 OS=Homo sapiens OX=9606 GN=ITGB3 PE=1 SV=2
33	16	P00533|EGFR_HUMAN	72.88	27	21	20	Carbamidomethylation; Oxidation (M)	4340000	5030000	3480000	2440000	2680000	798000	1700000	1930000	1160000	926000	1000000	325000	1,00:1,14:0,69:0,55:0,59:0,19	5970000	2740000	2510000	1110000	1,00:0,44	134277	Epidermal growth factor receptor OS=Homo sapiens OX=9606 GN=EGFR PE=1 SV=2
185	146	Q96PD2|DCBD2_HUMAN	69.37	14	6	6	Oxidation (M); Deamidation (NQ)	1100000	1300000	375000	555000	640000	14500	715000	843000	284000	381000	434000	9790	1,00:1,18:0,40:0,53:0,61:0,02	966000	553000	614000	372000	1,00:0,61	85035	Discoidin CUB and LCCL domain-containing protein 2 OS=Homo sapiens OX=9606 GN=DCBLD2 PE=1 SV=1
432	409	Q92633|LPAR1_HUMAN	66.79	8	2	2	Oxidation (M)	179000	171000	42000	95800	66300	28500	179000	171000	42000	95800	66300	28500	1,00:0,96:0,24:0,54:0,37:0,16	179000	95300	179000	95300	1,00:0,53	41109	Lysophosphatidic acid receptor 1 OS=Homo sapiens OX=9606 GN=LPAR1 PE=1 SV=3
62	44	P43121|MUC18_HUMAN	63.99	24	9	9	Oxidation (M); Deamidation (NQ)	3060000	2900000	2660000	765000	813000	165000	1610000	1240000	1750000	434000	442000	111000	1,00:0,77:1,09:0,27:0,27:0,07	3200000	681000	1750000	336000	1,00:0,19	71608	Cell surface glycoprotein MUC18 OS=Homo sapiens OX=9606 GN=MCAM PE=1 SV=2
329	348	O14495|PLPP3_HUMAN	61.43	7	2	2		537000	580000	172000	133000	124000	44100	537000	580000	172000	133000	124000	44100	1,00:1,08:0,32:0,25:0,23:0,08	430000	100000	430000	100000	1,00:0,23	35116	Phospholipid phosphatase 3 OS=Homo sapiens OX=9606 GN=PLPP3 PE=1 SV=1
202	104	Q13683|ITA7_HUMAN	58.57	1	1	1		104000	119000	37600	17500	15600	0	104000	119000	37600	17500	15600	0	1,00:1,14:0,36:0,17:0,15:0	87000	16600	87000	16600	1,00:0,19	128948	Integrin alpha-7 OS=Homo sapiens OX=9606 GN=ITGA7 PE=1 SV=3
22	21	P26006|ITA3_HUMAN	54.73	29	21	21	Carbamidomethylation; Oxidation (M); Deamidation (NQ)	5240000	6290000	4620000	2920000	2760000	1220000	2650000	3110000	777000	1840000	1390000	200000	1,00:1,17:0,29:0,70:0,53:0,08	6970000	3010000	2290000	1420000	1,00:0,62	116612	Integrin alpha-3 OS=Homo sapiens OX=9606 GN=ITGA3 PE=1 SV=5
232	137	Q92692|NECT2_HUMAN	50.43	12	5	5	Oxidation (M)	340000	372000	380000	58400	82900	56900	299000	340000	296000	55500	79400	34800	1,00:1,14:0,99:0,19:0,27:0,12	364000	110000	311000	86200	1,00:0,28	57742	Nectin-2 OS=Homo sapiens OX=9606 GN=NECTIN2 PE=1 SV=1
294	241	Q9BY67|CADM1_HUMAN	49.61	6	1	1		25600	15200	9300	130000	99000	66700	25600	15200	9300	130000	99000	66700	1,00:0,59:0,36:5,08:3,86:2,60	16700	98600	16700	98600	1,00:5,90	48509	Cell adhesion molecule 1 OS=Homo sapiens OX=9606 GN=CADM1 PE=1 SV=2
40	20	P02751|FINC_HUMAN	48.94	1	1	1		209000	264000	33000	10600	8530	47100	209000	264000	33000	10600	8530	47100	1,00:1,27:0,16:0,05:0,04:0,23	169000	22100	169000	22100	1,00:0,13	262622	Fibronectin OS=Homo sapiens OX=9606 GN=FN1 PE=1 SV=4
227	202	P78324|SHPS1_HUMAN	47.57	13	4	2	Carbamidomethylation	299000	374000	178000	105000	112000	0	299000	374000	178000	105000	112000	0	1,00:1,25:0,59:0,35:0,38:0	284000	108000	284000	108000	1,00:0,38	54967	Tyrosine-protein phosphatase non-receptor type substrate 1 OS=Homo sapiens OX=9606 GN=SIRPA PE=1 SV=2
104	113	P63261|ACTG_HUMAN	43.74	43	11	5	Carbamidomethylation; Oxidation (M)	1220000	1420000	1260000	670000	688000	790000	991000	1150000	993000	527000	572000	680000	1,00:1,17:1,00:0,53:0,58:0,69	1640000	807000	1120000	623000	1,00:0,55	41793	Actin cytoplasmic 2 OS=Homo sapiens OX=9606 GN=ACTG1 PE=1 SV=1
104	114	P60709|ACTB_HUMAN	43.74	43	11	5	Carbamidomethylation; Oxidation (M)	1220000	1420000	1260000	670000	688000	790000	991000	1150000	993000	527000	572000	680000	1,00:1,17:1,00:0,53:0,58:0,69	1640000	807000	1120000	623000	1,00:0,55	41737	Actin cytoplasmic 1 OS=Homo sapiens OX=9606 GN=ACTB PE=1 SV=1
188	83	P05362|ICAM1_HUMAN	43.67	8	3	3		268000	430000	853000	80200	89300	151000	268000	430000	853000	80200	89300	151000	1,00:1,60:3,18:0,30:0,33:0,56	569000	107000	569000	107000	1,00:0,19	57825	Intercellular adhesion molecule 1 OS=Homo sapiens OX=9606 GN=ICAM1 PE=1 SV=2
169	205	P43007|SATT_HUMAN	43.07	24	8	8	Oxidation (M); Deamidation (NQ)	857000	1030000	1100000	559000	616000	422000	589000	780000	542000	433000	484000	171000	1,00:1,32:0,92:0,74:0,82:0,29	1140000	661000	695000	433000	1,00:0,62	55723	Neutral amino acid transporter A OS=Homo sapiens OX=9606 GN=SLC1A4 PE=1 SV=1
197	250	Q01650|LAT1_HUMAN	40.42	11	4	4		1530000	1410000	1140000	330000	351000	342000	1440000	1350000	899000	310000	339000	243000	1,00:0,94:0,62:0,21:0,23:0,17	1360000	374000	1230000	331000	1,00:0,27	55010	Large neutral amino acids transporter small subunit 1 OS=Homo sapiens OX=9606 GN=SLC7A5 PE=1 SV=2
259	217	P35052|GPC1_HUMAN	39.72	9	4	4		498000	541000	107000	134000	145000	58600	445000	491000	55000	113000	126000	20800	1,00:1,10:0,12:0,25:0,28:0,05	424000	128000	373000	102000	1,00:0,27	61680	Glypican-1 OS=Homo sapiens OX=9606 GN=GPC1 PE=1 SV=2
340	495	P18827|SDC1_HUMAN	38.78	12	2	2		227000	251000	105000	104000	65600	0	227000	251000	105000	104000	65600	0	1,00:1,11:0,46:0,46:0,29:0	202000	104000	202000	104000	1,00:0,51	32462	Syndecan-1 OS=Homo sapiens OX=9606 GN=SDC1 PE=1 SV=3
220	111	P50895|BCAM_HUMAN	35.87	17	7	7	Oxidation (M)	371000	408000	145000	87000	89900	8500	235000	280000	61000	67100	60500	0	1,00:1,19:0,26:0,29:0,26:0	355000	103000	237000	63800	1,00:0,27	67405	Basal cell adhesion molecule OS=Homo sapiens OX=9606 GN=BCAM PE=1 SV=2
31	35	P02786|TFR1_HUMAN	34.24	40	23	23	Carbamidomethylation; Oxidation (M)	4850000	5170000	3420000	3350000	3320000	1700000	1090000	1260000	743000	745000	758000	390000	1,00:1,15:0,68:0,68:0,69:0,36	4640000	3120000	1030000	631000	1,00:0,61	84871	Transferrin receptor protein 1 OS=Homo sapiens OX=9606 GN=TFRC PE=1 SV=2
119	49	P35579|MYH9_HUMAN	31.95	5	6	5	Oxidation (M)	263000	248000	50300	51900	37400	6220	210000	209000	50300	33900	26100	6220	1,00:1,00:0,24:0,16:0,12:0,03	245000	50800	198000	36200	1,00:0,18	226530	Myosin-9 OS=Homo sapiens OX=9606 GN=MYH9 PE=1 SV=4
324	281	Q14439|GP176_HUMAN	30.67	9	3	3	Oxidation (M)	166000	199000	40900	65200	64000	0	166000	199000	40900	65200	64000	0	1,00:1,19:0,25:0,39:0,38:0	182000	64600	182000	64600	1,00:0,36	56998	G-protein coupled receptor 176 OS=Homo sapiens OX=9606 GN=GPR176 PE=2 SV=1
16	19	Q6YHK3|CD109_HUMAN	30.45	29	30	30	Carbamidomethylation; Oxidation (M); Deamidation (NQ)	3630000	4190000	4990000	7060000	6840000	4830000	1010000	1170000	998000	1820000	2030000	1190000	1,00:1,16:0,99:1,80:2,01:1,18	5310000	7240000	1070000	1690000	1,00:1,58	161688	CD109 antigen OS=Homo sapiens OX=9606 GN=CD109 PE=1 SV=2
4	9	P15144|AMPN_HUMAN	30.21	50	50	50	Carbamidomethylation; Oxidation (M); Deamidation (NQ)	26000000	28100000	25100000	43000000	45300000	36200000	4870000	6090000	3660000	8400000	9650000	5060000	1,00:1,25:0,75:1,73:1,98:1,04	33300000	47800000	6670000	10400000	1,00:1,56	109539	Aminopeptidase N OS=Homo sapiens OX=9606 GN=ANPEP PE=1 SV=4
157	172	Q14118|DAG1_HUMAN	29.78	15	9	9	Carbamidomethylation; Oxidation (M)	1180000	1400000	1380000	953000	837000	552000	728000	707000	771000	524000	540000	336000	1,00:0,97:1,06:0,72:0,74:0,46	1690000	961000	735000	467000	1,00:0,63	97441	Dystroglycan OS=Homo sapiens OX=9606 GN=DAG1 PE=1 SV=2
13	14	Q07954|LRP1_HUMAN	29.59	19	61	61	Carbamidomethylation; Oxidation (M); Deamidation (NQ)	6140000	6820000	7540000	5680000	5940000	6260000	694000	740000	2370000	637000	751000	1030000	1,00:1,07:3,41:0,92:1,08:1,49	8650000	7570000	1280000	844000	1,00:0,66	504610	Prolow-density lipoprotein receptor-related protein 1 OS=Homo sapiens OX=9606 GN=LRP1 PE=1 SV=2
140	72	P56199|ITA1_HUMAN	28.86	5	6	6	Oxidation (M)	721000	828000	916000	334000	327000	336000	528000	670000	617000	247000	230000	257000	1,00:1,27:1,17:0,47:0,44:0,49	822000	350000	605000	245000	1,00:0,40	130848	Integrin alpha-1 OS=Homo sapiens OX=9606 GN=ITGA1 PE=1 SV=2
240	222	Q4KMQ2|ANO6_HUMAN	28.82	5	3	3	Oxidation (M)	501000	558000	73400	99500	87500	23500	429000	490000	73400	54600	65000	23500	1,00:1,14:0,17:0,13:0,15:0,05	414000	99200	344000	65500	1,00:0,19	106165	Anoctamin-6 OS=Homo sapiens OX=9606 GN=ANO6 PE=1 SV=2
247	297	P27701|CD82_HUMAN	26.81	16	3	3	Oxidation (M)	920000	1080000	191000	181000	189000	36300	920000	1080000	127000	181000	189000	24400	1,00:1,18:0,14:0,20:0,20:0,03	1010000	188000	949000	176000	1,00:0,19	29626	CD82 antigen OS=Homo sapiens OX=9606 GN=CD82 PE=1 SV=1
87	73	P07355|ANXA2_HUMAN	26.13	42	14	14	Carbamidomethylation; Oxidation (M); Deamidation (NQ)	3060000	3420000	1660000	2250000	2360000	840000	1390000	1560000	751000	1020000	1070000	344000	1,00:1,13:0,54:0,73:0,77:0,25	2990000	1920000	1250000	830000	1,00:0,67	38604	Annexin A2 OS=Homo sapiens OX=9606 GN=ANXA2 PE=1 SV=2
87	153	A6NMY6|AXA2L_HUMAN	26.13	33	11	11	Carbamidomethylation; Oxidation (M)	2120000	2380000	1110000	1580000	1590000	594000	1190000	1420000	519000	888000	868000	201000	1,00:1,19:0,44:0,75:0,73:0,17	2120000	1310000	1040000	652000	1,00:0,63	38659	Putative annexin A2-like protein OS=Homo sapiens OX=9606 GN=ANXA2P2 PE=5 SV=2
388	874	P04921|GLPC_HUMAN	25.44	20	2	2		325000	388000	265000	173000	173000	180000	319000	382000	220000	171000	170000	131000	1,00:1,20:0,69:0,54:0,53:0,41	326000	175000	307000	157000	1,00:0,51	13811	Glycophorin-C OS=Homo sapiens OX=9606 GN=GYPC PE=1 SV=1
326	323	P67936|TPM4_HUMAN	23.79	14	3	2	Oxidation (M)	77500	76000	173000	35700	24600	26200	77500	76000	173000	35700	24600	26200	1,00:0,98:2,23:0,46:0,32:0,34	109000	35100	109000	35100	1,00:0,32	28522	Tropomyosin alpha-4 chain OS=Homo sapiens OX=9606 GN=TPM4 PE=1 SV=3
256	200	Q9H0X4|F234A_HUMAN	23.18	11	4	4		387000	481000	717000	279000	293000	261000	387000	481000	699000	279000	293000	251000	1,00:1,24:1,81:0,72:0,76:0,65	541000	284000	522000	275000	1,00:0,53	59660	Protein FAM234A OS=Homo sapiens OX=9606 GN=FAM234A PE=1 SV=1
132	36	P29317|EPHA2_HUMAN	22.97	10	7	7	Oxidation (M)	685000	653000	609000	218000	206000	145000	344000	361000	423000	108000	110000	128000	1,00:1,05:1,23:0,31:0,32:0,37	682000	217000	376000	116000	1,00:0,31	108266	Ephrin type-A receptor 2 OS=Homo sapiens OX=9606 GN=EPHA2 PE=1 SV=2
80	29	P17301|ITA2_HUMAN	22.44	23	17	17	Carbamidomethylation; Oxidation (M); Deamidation (NQ)	756000	907000	553000	2750000	2550000	797000	365000	414000	128000	1080000	1200000	139000	1,00:1,14:0,35:2,96:3,29:0,38	976000	2450000	344000	915000	1,00:2,66	129295	Integrin alpha-2 OS=Homo sapiens OX=9606 GN=ITGA2 PE=1 SV=1
383	383	Q99808|S29A1_HUMAN	20.72	7	3	3		93000	80100	141000	45400	37600	40300	80600	71900	93900	35500	30500	21400	1,00:0,89:1,16:0,44:0,38:0,27	105000	45800	82200	33900	1,00:0,41	50219	Equilibrative nucleoside transporter 1 OS=Homo sapiens OX=9606 GN=SLC29A1 PE=1 SV=3
